# Supplementary material for: Facing Your Fear in Immersive Virtual Reality: Avoidance Behavior in Specific Phobia
Source: Front Behav Neurosci. 2022 Apr 27;16:827673. doi: 10.3389/fnbeh.2022.827673 (PMC9094686; doi:10.3389/fnbeh.2022.827673)
Supplement: Supplementary Data Sheet 2 — Underlying data. [file Data_Sheet_2.CSV]

Age	group	survey_VAS_A	survey_VAL_spider	survey_VAL_turtle	survey_NERVOUS	survey_SSQ_Nausea	survey_SSQ_Oculomotor	survey_SSQ_Disorientation	survey_SSQ_Total	survey_PQ3_Involvement	survey_PQ3_SensoryFidelity	survey_PQ3_AdaptationImmersion	survey_PQ3_InterfaceQuality	survey_IPQ_PRES	survey_IPQ_SP	survey_IPQ_INV	survey_IPQ_REAL	survey_BFI_Extraversion	survey_BFI_Agreeableness	survey_BFI_Conscientiousness	survey_BFI_Neuroticism	survey_BFI_OpennessToExperience	survey_ASI_BSM	survey_ASI_BSZ	survey_ASI_BKO	survey_ASI_GAS	survey_BDI	survey_TAI	survey_CIDIS	survey_SSSV_TAS	survey_SSSV_DIS	survey_SSSV_ES	survey_SSSV_BS	survey_SSSV_SSG	survey_FEE_TD	survey_FEE_KA	survey_FEE_VE	survey_FEE_HY	survey_FEE_OA	survey_FEE_FEE	survey_FKK_SK	survey_FKK_I	survey_FKK_P	survey_FKK_C	survey_FKK_SKI	survey_FKK_PC	survey_FKK_FKK	survey_FSQ_AvoidanceCoping	survey_FSQ_FearOfHarm
33	fearfuls	3	3	10	7	9.54	30.32	55.68	33.66	4.41666666666667	4.5	4.875	2.66666666666667	4	3.6	4.75	2	4.875	3.77777777777778	3.55555555555556	3.375	4.6	2.16666666666667	1	1	1.38888888888889	3	43	2	8	9	8	6	31	4.85714285714286	4	4	4.11111111111111	4.66666666666667	4.2972972972973	4.5	4.5	2.375	2.5	4.5	2.4375	3.46875	33	21
26	fearfuls	1	4	6	4	28.62	22.74	27.84	29.92	5	5	6	1.66666666666667	5	5	6	3.75	1.5	2.88888888888889	1.88888888888889	4.25	3.5	1.16666666666667	0.333333333333333	0.333333333333333	0.611111111111111	0	54	0	5	7	10	2	24	1.28571428571429	2.42857142857143	3.375	2.22222222222222	1.83333333333333	2.27027027027027	3.125	3.625	3.25	3	3.375	3.125	3.25	17	21
31	phobics	2	2	8	1	9.54	7.58	0	7.48	5.5	3.33333333333333	6.375	1.33333333333333	4	5.6	4	1.5	2.875	4	3.88888888888889	1.625	2.2	1.5	0.5	0.333333333333333	0.777777777777778	8	30	2	9	7	6	3	25	2.85714285714286	3.42857142857143	3.5	3.66666666666667	3.66666666666667	3.43243243243243	4	4.5	2.75	2.25	4.25	2.5	3.375	48	53
20	non-fearfuls	0	9	10	6	0	0	13.92	3.74	5.75	6	6.375	2	6	5.4	5.25	3	4.25	4.55555555555556	4.22222222222222	2.375	4	1	1.33333333333333	1.16666666666667	1.16666666666667	0	29	0	3	1	4	0	8	1.14285714285714	3.14285714285714	3.25	2.66666666666667	2.5	2.56756756756757	4.125	3.875	2.125	3	4	2.5625	3.28125	1	0
22	phobics	0	0	10	6	9.54	7.58	13.92	11.22	5.75	4.83333333333333	6.25	2	1	5.6	4.75	1.5	4.5	4	3.55555555555556	1.75	3.4	0.166666666666667	0	0	0.0555555555555556	5	24	0	7	5	7	2	21	1.85714285714286	3	3.5	2.55555555555556	4.66666666666667	3.05405405405405	4.875	4.375	2.125	1.5	4.625	1.8125	3.21875	16	11
26	non-fearfuls	0	10	10	2	0	0	0	0	5.83333333333333	6.16666666666667	5.625	1.66666666666667	3	5.4	4.5	3.75	3.375	3.44444444444444	4	2.375	2.5	1	0.333333333333333	1	0.777777777777778	0	43	1	8	0	4	1	13	2.42857142857143	3.57142857142857	3.875	4.11111111111111	4.5	3.7027027027027	2.875	4.5	3.875	4	3.6875	3.9375	3.8125	0	0
18	fearfuls	2	5	7	0	0	15.16	0	7.48	4.58333333333333	4.16666666666667	5.125	2.33333333333333	4	3.8	4.75	1.25	3.75	4.33333333333333	2.22222222222222	3.25	3.7	1.5	1	1	1.16666666666667	1	35	0	7	7	7	8	29	3.57142857142857	3.57142857142857	3.625	3.77777777777778	4.33333333333333	3.75675675675676	4	3.875	3	2.75	3.9375	2.875	3.40625	17	7
24	phobics	8	0	10	9	38.16	7.58	55.68	33.66	6.58333333333333	6.66666666666667	6.5	1	6	5.8	4.5	4.5	3.625	3.44444444444444	4.11111111111111	3.5	3.9	2	1.66666666666667	2.5	2.05555555555556	23	59	5	7	6	5	4	22	2.57142857142857	4.14285714285714	3.5	3.66666666666667	3.83333333333333	3.54054054054054	1.875	5.125	3.875	4	3.5	3.9375	3.71875	48	54
24	phobics	2	0	10	2	85.86	45.48	0	56.1	6.33333333333333	5.16666666666667	6	1.66666666666667	5	4.6	5.75	3.5	4	3.44444444444444	3.77777777777778	2.625	3.8	2	1.5	1.16666666666667	1.55555555555556	3	38	1	3	7	4	4	18	2.85714285714286	3.42857142857143	3.625	3.33333333333333	4.83333333333333	3.56756756756757	3.75	3.5	2.875	3.125	3.625	3	3.3125	44	50
28	phobics	3	3	10	6	38.16	15.16	27.84	29.92	5.83333333333333	5.33333333333333	5.75	2	4	4.4	5	3	4.375	4	4.44444444444444	2.75	3.3	1.5	0.5	1.66666666666667	1.22222222222222	3	36	1	2	5	6	2	15	1	3.14285714285714	3.625	2.55555555555556	2.66666666666667	2.62162162162162	4	3.875	3	2.75	3.9375	2.875	3.40625	43	34
18	phobics	4	0	10	7	9.54	15.16	27.84	18.7	5.41666666666667	5.5	6.75	1.33333333333333	4	4.4	5.5	1.5	4.25	2.55555555555556	3.66666666666667	4.5	3.5	1.33333333333333	1.5	1.83333333333333	1.55555555555556	11	38	1	5	4	5	3	17	2.57142857142857	3.28571428571429	2.625	3.33333333333333	4.33333333333333	3.18918918918919	2.875	4.5	3	2.125	3.6875	2.5625	3.125	35	22
19	phobics	7	0	10	0	124.02	45.48	83.52	93.5	6.08333333333333	5	6.625	1.33333333333333	6	4.2	3.5	4.75	3.75	3.66666666666667	3	4	4.6	3	2	2.83333333333333	2.61111111111111	12	45	2	9	3	6	4	22	1	4	3.5	4.33333333333333	3.5	3.32432432432432	3.375	3.75	4.125	3.5	3.5625	3.8125	3.6875	41	28
24	fearfuls	4	2	9	4	0	0	0	0	5.08333333333333	4.16666666666667	5.5	2.66666666666667	2	4.8	3.75	2	3.625	4	3.77777777777778	2.25	3.2	1.33333333333333	1.33333333333333	1	1.22222222222222	8	36	2	6	2	9	1	18	1.42857142857143	2.85714285714286	3.125	2.88888888888889	3.66666666666667	2.78378378378378	3.75	3.625	2.375	3	3.6875	2.6875	3.1875	27	22
22	phobics	6	0	7	3	38.16	15.16	27.84	29.92	4.41666666666667	4.66666666666667	5.25	3.33333333333333	4	4.4	4.5	3.25	4.375	3.66666666666667	3.66666666666667	4.125	4.4	2	1.83333333333333	1.83333333333333	1.88888888888889	9	42	7	5	7	8	2	22	1.57142857142857	4	3.625	3.66666666666667	4.83333333333333	3.51351351351351	3.875	4.125	3.125	3.125	4	3.125	3.5625	38	46
21	phobics	1	3	10	1	19.08	15.16	13.92	18.7	4.75	4	5.25	1.33333333333333	5	3.2	3	3.75	3.375	4	4.44444444444444	2.125	4.6	2	0.333333333333333	0.833333333333333	1.05555555555556	1	34	2	3	3	6	1	13	1	3	4.125	3.33333333333333	4.83333333333333	3.24324324324324	4.375	4.375	4.125	3.375	4.375	3.75	4.0625	28	30
24	non-fearfuls	1	4	10	1	9.54	0	0	3.74	6.5	6	6.375	1.66666666666667	5	5.4	5.5	3.25	3.25	3.88888888888889	3.33333333333333	3.125	4	0.333333333333333	0.333333333333333	0.166666666666667	0.277777777777778	7	36	1	8	3	9	4	24	1	2.71428571428571	2.75	1.66666666666667	1.83333333333333	2	4.875	4.625	2.125	2.75	4.75	2.4375	3.59375	0	0
29	phobics	0	7	10	1	0	0	0	0	5.83333333333333	4.33333333333333	6.5	5	5	5.6	5.25	3.5	4	3.77777777777778	2.66666666666667	2.5	3.7	0.833333333333333	0.666666666666667	1.66666666666667	1.05555555555556	26	54	7	6	8	5	2	21	1	3.42857142857143	3.375	2.22222222222222	3.16666666666667	2.62162162162162	2.75	3.125	3.625	3.25	2.9375	3.4375	3.1875	31	38
30	phobics	9	0	3	7	95.4	45.48	167.04	104.72	5.41666666666667	5.5	4.875	3.33333333333333	6	5	5.75	4	3.875	3.44444444444444	2.88888888888889	3	4.2	2	1.33333333333333	1.5	1.61111111111111	9	32	0	7	8	7	6	28	5	4.85714285714286	4.625	4.88888888888889	4.83333333333333	4.83783783783784	3.25	4.875	4.25	4.625	4.0625	4.4375	4.25	42	45
35	phobics	0	4	8	1	0	7.58	13.92	7.48	5.5	5.5	6	2	5	5.2	4	2.25	3.5	4.44444444444444	3.22222222222222	4.125	3.3	1.5	1.66666666666667	0.666666666666667	1.27777777777778	4	51	7	2	5	4	4	15	4	4	3.75	4.11111111111111	4.16666666666667	4	3.75	3.75	3.75	3.125	3.75	3.4375	3.59375	45	24
19	fearfuls	2	3	7	2	9.54	0	55.68	18.7	4.66666666666667	4.66666666666667	5.125	3	4	5.2	3.5	2.75	2.5	2.77777777777778	2.22222222222222	4.125	4.3	2.16666666666667	1	0.666666666666667	1.27777777777778	42	66	4	9	4	5	6	24	4.14285714285714	3.85714285714286	4.125	3.88888888888889	3.66666666666667	3.94594594594595	3.125	3.125	4	4.125	3.125	4.0625	3.59375	32	27
25	non-fearfuls	0	9	10	0	0	7.58	0	3.74	5.58333333333333	6	6.5	1.33333333333333	4	5.8	3.5	1.5	4	3.33333333333333	3.66666666666667	2.75	4.5	0.5	0.5	0.833333333333333	0.611111111111111	2	33	1	10	3	10	3	26	1	3.57142857142857	2.625	3	2	2.48648648648649	5.125	4.875	3	2.75	5	2.875	3.9375	0	3
22	non-fearfuls	1	8	9	3	0	0	0	0	5	5	6	4	5	4.8	5.5	2.75	2.75	2.77777777777778	2.88888888888889	4.375	3.1	1.5	0.5	0.666666666666667	0.888888888888889	6	41	0	8	3	7	2	20	1.28571428571429	3.28571428571429	3	3.66666666666667	3.16666666666667	2.91891891891892	3.625	4.5	3.875	3.25	4.0625	3.5625	3.8125	0	1
24	non-fearfuls	0	5	10	3	9.54	0	13.92	7.48	4.5	5.16666666666667	6.25	1.66666666666667	4	4.6	4.25	1.25	3.25	3.44444444444444	3.55555555555556	2.5	4.1	1.33333333333333	1.33333333333333	1	1.22222222222222	0	37	0	9	4	4	3	20	1	3.71428571428571	3.875	3.22222222222222	3.5	3.08108108108108	4.5	3.5	2.25	2.875	4	2.5625	3.28125	5	2
22	non-fearfuls	1	9	10	3	9.54	15.16	0	11.22	6.08333333333333	5.16666666666667	5.5	2.33333333333333	5	5.2	4.75	3	2.75	4.11111111111111	2.11111111111111	4.125	3.4	0.666666666666667	1	0.666666666666667	0.777777777777778	5	49	0	9	5	7	5	26	1.28571428571429	3.85714285714286	3.625	2.66666666666667	2.83333333333333	2.86486486486486	2.875	3.5	2.5	2.5	3.1875	2.5	2.84375	2	2
29	non-fearfuls	0	9	10	0	0	7.58	0	3.74	5.33333333333333	4.16666666666667	6.75	1.33333333333333	5	6	5.25	4.5	3.25	2.88888888888889	3.66666666666667	2.5	3.7	0.333333333333333	0.166666666666667	0	0.166666666666667	1	27	1	5	7	7	2	21	3.14285714285714	3.42857142857143	4.125	3.22222222222222	4.16666666666667	3.59459459459459	5.125	4.75	2.25	2.625	4.9375	2.4375	3.6875	0	0
24	fearfuls	4	3	4	3	0	7.58	13.92	7.48	4.58333333333333	4.33333333333333	5	3	3	4.4	3.25	1	3.5	3.66666666666667	4.11111111111111	3.75	3.7	1.33333333333333	0.666666666666667	0.5	0.833333333333333	5	49	2	6	1	4	1	12	4.28571428571429	3.57142857142857	3.125	3.22222222222222	4	3.59459459459459	3.25	4.125	3.25	3.375	3.6875	3.3125	3.5	26	17
25	non-fearfuls	0	9	10	7	9.54	0	0	3.74	5.33333333333333	4.33333333333333	6.375	1.66666666666667	3	4.2	2	3	3.25	3.77777777777778	3.22222222222222	3.25	3.5	0.166666666666667	0.166666666666667	0.5	0.277777777777778	3	36	0	10	4	5	2	21	1.28571428571429	3.85714285714286	3.25	3.22222222222222	4	3.10810810810811	4	4.25	3.25	2.5	4.125	2.875	3.5	0	0
26	non-fearfuls	1	7	10	3	0	7.58	13.92	7.48	4	3.83333333333333	5.375	1.66666666666667	4	4.6	3.75	3	4.25	4.22222222222222	4	2.5	3.5	0.833333333333333	0.333333333333333	0.5	0.555555555555556	0	29	1	8	5	9	4	26	1.28571428571429	2.57142857142857	3	2	3.66666666666667	2.45945945945946	4.625	4.25	2.5	1.625	4.4375	2.0625	3.25	3	2
28	phobics	7	1	10	7	9.54	15.16	13.92	14.96	5.5	5.66666666666667	5.75	1.66666666666667	5	5	5.75	3	3.375	3.77777777777778	3.22222222222222	4.125	4.2	1.33333333333333	0.666666666666667	0.333333333333333	0.777777777777778	2	38	1	8	3	8	1	20	2.71428571428571	3.71428571428571	2.5	2.44444444444444	2.33333333333333	2.72972972972973	4.125	3.25	2.375	1.875	3.6875	2.125	2.90625	25	33
20	phobics	0	0	10	0	0	7.58	27.84	11.22	6.33333333333333	5.66666666666667	5.75	1	6	3.8	5	4.75	4.875	4.11111111111111	2.33333333333333	2.125	3.8	1.33333333333333	1.16666666666667	0.833333333333333	1.11111111111111	12	30	2	7	10	7	6	30	1.42857142857143	4.28571428571429	4.125	4.22222222222222	5	3.81081081081081	3.375	4.875	2.875	2.5	4.125	2.6875	3.40625	48	50
23	phobics	3	2	10	2	9.54	22.74	55.68	29.92	5.5	5	6.125	2	6	4.6	5.25	3.5	2.5	3.33333333333333	3.88888888888889	2.875	3.9	1.16666666666667	0.333333333333333	0.666666666666667	0.722222222222222	4	37	0	7	5	9	7	28	1.14285714285714	3.57142857142857	3.5	3.55555555555556	3.16666666666667	3.02702702702703	3.75	3.5	3.125	3.5	3.625	3.3125	3.46875	38	24
[truncated: 43 more columns]
